# Supplementary material for: Phage satellites induced by virulent phages are mobilized by natural competence leading to phage resistance in a new host
Source: Nat Commun. 2026 May 12;17:6528. doi: 10.1038/s41467-026-72928-1 (PMC13376191; doi:10.1038/s41467-026-72928-1)
Supplement: Supplementary file 4 — Source Data [file 41467_2026_72928_MOESM4_ESM.xlsx]

## Sheet: Supp Figure 7B
			%	E
Efficiencies		GyrA	93.7	1.937
		GyrB	95.1	1.951
		Pri	93	1.93
		Excised	92.2	1.922
		Integrated	92	1.92
		delta	90.9	1.909
Target	Sample		Mean cq (Average cq of the technical triplicates)	Avg cq/target control group	Delta cq	E^delta-cq	Norm. factor GEOMEAN [RQ (GyrA + GyrB)]	Normalized expression/sample	Log2	Biogroup expression	Log2 of biogroup	Standard deviation	SEM	Error bar 1	Error bar 2
GyrA	0.2	N1	18.7925	17.6072	-1.18528	0.456743
	0.2	N2	17.4271		0.180164	1.1265
	0.2	N3	16.6021		1.00511	1.94356
GyrB	0.2	N1	16.8585	17.0864	0.227873	1.16451
	0.2	N2	17.6525		-0.56612	0.684983
	0.2	N3	16.7481		0.338247	1.25366
Pri	0.2	N1	17.4288	17.9461	0.517332	1.40517	0.729301	1.92673	0.946155	1	1.28137e-15	1.09821	0.634052	0.644364	1.55192
	0.2	N2	19.4128		-1.46668	0.381224	0.878426	0.433985	-1.20428
	0.2	N3	16.9968		0.949343	1.86677	1.56095	1.19592	0.258127
Excised	0.2	N1	25.909	25.8412	-0.0677893	0.956675	0.729301	1.31177	0.391514	1	2.2424e-15	0.385845	0.222768	0.85692	1.16697
	0.2	N2	26.0519		-0.2107	0.871391	0.878426	0.991992	-0.0115997
	0.2	N3	25.5627		0.27849	1.19956	1.56095	0.768483	-0.379915
Integrated	0.2	N1	17.1316	17.3435	0.211894	1.14823	0.729301	1.57443	0.654828	1	1.28137e-15	0.592674	0.34218	0.788848	1.26767
	0.2	N2	17.7071		-0.363608	0.788841	0.878426	0.898017	-0.155186
	0.2	N3	17.1918		0.151714	1.10403	1.56095	0.707282	-0.499642
GyrA	0.4	N1	21.6312	17.6072	-4.02395	0.0699205
	0.4	N2	19.6909		-2.08369	0.252181
	0.4	N3	17.407		0.200211	1.14153
GyrB	0.4	N1	19.8212	17.0864	-2.73477	0.160773
	0.4	N2	19.8226		-2.73627	0.160612
	0.4	N3	17.2438		-0.157409	0.900141
Pri	0.4	N1	20.6953	17.9461	-2.74925	0.164034	0.106025	1.54712	0.629588	1.0571	0.0801111	0.616667	0.356033	0.825922	1.35298
	0.4	N2	21.003		-3.05688	0.133994	0.201254	0.665797	-0.586845
	0.4	N3	17.7171		0.228953	1.16246	1.01367	1.14678	0.19759
Excised	0.4	N1	27.1494	25.8412	-1.30821	0.425393	0.106025	4.0122	2.00439	1.8872	0.916246	1.11102	0.641446	1.20983	2.94383
	0.4	N2	27.2758		-1.43459	0.391679	0.201254	1.94619	0.960655
	0.4	N3	26.0499		-0.208693	0.872535	1.01367	0.860764	-0.21631
Integrated	0.4	N1	20.2441	17.3435	-2.90053	0.150756	0.106025	1.42189	0.507813	1.01025	0.0147142	0.427418	0.24677	0.851421	1.19871
	0.4	N2	20.0667		-2.7232	0.169244	0.201254	0.840949	-0.249909
	0.4	N3	17.5498		-0.206317	0.874078	1.01367	0.862286	-0.213761
GyrA	0.8	N1	21.8722	17.6072	-4.265	0.0596201
	0.8	N2	20.6286	17.6072	-3.02139	0.135665
	0.8	N3	20.0589	17.6072	-2.45169	0.197718
GyrB	0.8	N1	20.0376	17.0864	-2.95119	0.139122
	0.8	N2	20.7313	17.0864	-3.64489	0.0875073
	0.8	N3	20.1848	17.0864	-3.09841	0.126085
Pri	0.8	N1	20.5167	17.9461	-2.5706	0.184479	0.091074	2.02559	1.01834	1.22645	0.294488	0.733475	0.423472	0.914475	1.64485
	0.8	N2	21.7901	17.9461	-3.84398	0.0798587	0.108957	0.732936	-0.448242
	0.8	N3	20.4231	17.9461	-2.47696	0.196194	0.15789	1.2426	0.313361
Excised	0.8	N1	27.9592	25.8412	-2.118	0.250617	0.091074	2.75179	1.46037	1.86074	0.895877	0.493236	0.28477	1.52743	2.26678
	0.8	N2	28.6526	25.8412	-2.8114	0.159315	0.108957	1.46218	0.548117
	0.8	N3	27.9458	25.8412	-2.10465	0.252812	0.15789	1.60119	0.679142
Integrated	0.8	N1	20.3695	17.3435	-3.02599	0.13891	0.091074	1.52524	0.609036	0.999188	-0.00117187	0.545617	0.315012	0.803192	1.24301
	0.8	N2	20.923	17.3435	-3.57949	0.0968116	0.108957	0.888528	-0.170511
	0.8	N3	20.6429	17.3435	-3.29936	0.116222	0.15789	0.736093	-0.442041
GyrA	ON	N1	19.1455	17.6072	-1.53822	0.361686
	ON	N2	17.7439	17.6072	-0.136652	0.913615
	ON	N3	17.8828	17.6072	-0.275526	0.833467
GyrB	ON	N1	17.36	17.0864	-0.273647	0.83286
	ON	N2	17.537	17.0864	-0.450577	0.739974
	ON	N3	17.8144	17.0864	-0.728038	0.614726
Pri	ON	N1	17.8309	17.9461	0.115175	1.07867	0.548848	1.96534	0.974777	1.33971	0.421916	0.481581	0.278041	1.10487	1.62446
	ON	N2	18.0359	17.9461	-0.0897652	0.942686	0.822224	1.14651	0.197246
	ON	N3	18.3558	17.9461	-0.409728	0.763834	0.715789	1.06712	0.0937254
Excised	ON	N1	25.9173	25.8412	-0.0760933	0.951499	0.548848	1.73363	0.793796	1.24403	0.315017	0.419724	0.242328	1.05167	1.47156
	ON	N2	25.9914	25.8412	-0.15023	0.906508	0.822224	1.10251	0.140789
	ON	N3	26.3418	25.8412	-0.500663	0.721	0.715789	1.00728	0.0104648
Integrated	ON	N1	18.0495	17.3435	-0.705983	0.630949	0.548848	1.14959	0.201118	0.819472	-0.287234	0.432841	0.249901	0.689138	0.974455
	ON	N2	18.1104	17.3435	-0.766851	0.606387	0.822224	0.737497	-0.439291
	ON	N3	18.5187	17.3435	-1.17513	0.464605	0.715789	0.649081	-0.623529
Cible	Échantillon		Mean cq	Avg cq/target control group	Delta cq	E^delta-cq	Norm. factor GEOMEAN [RQ (GyrA + GyrB)]	Normalized expression/sample	Log2	Biogroup expression	Log2 of biogroup	Standard deviation	SEM	Error bar 1	Error bar 2
GyrA	0.2	N1	16.3928	15.8497	-0.54313	0.698315
	0.2	N2	15.1888		0.660871	1.54795
	0.2	N3	15.9674		-0.117741	0.925109
GyrB	0.2	N1	16.57	16.0556	-0.51441	0.709069
	0.2	N2	15.3201		0.735575	1.63496
	0.2	N3	16.2768		-0.221165	0.862592
Delta	0.2	N1	30.7891	30.3028	-0.486246	0.73023	0.703672	1.03774	0.0534474	1	0	0.813611	0.469739	0.722095	1.38486
	0.2	N2	30.4842		-0.181401	0.889327	1.59086	0.559024	-0.839017
	0.2	N3	29.6352		0.667647	1.53985	0.893304	1.72377	0.78557
GyrA	0.4	N1	18.1861	15.8497	-2.33641	0.213378
	0.4	N2	18.4534	15.8497	-2.60375	0.178808
	0.4	N3	18.0973	15.8497	-2.2476	0.226281
GyrB	0.4	N1	18.3476	16.0556	-2.29199	0.216139
	0.4	N2	18.5764	16.0556	-2.52082	0.185487
	0.4	N3	18.3111	16.0556	-2.25549	0.221477
Delta	0.4	N1	32.8877	30.3028	-2.58492	0.187992	0.214754	0.875385	-0.192011	0.819952	-0.286388	0.624853	0.360759	0.638542	1.0529
	0.4	N2	33.9586	30.3028	-3.65573	0.0940698	0.182117	0.516535	-0.953062
	0.4	N3	32.3111	30.3028	-2.00831	0.272932	0.223866	1.21918	0.285908
GyrA	0.8	N1	19.7015	15.8497	-3.85184	0.0783468
	0.8	N2	19.4885	15.8497	-3.63883	0.0901956
	0.8	N3	19.4455	15.8497	-3.59587	0.092794
GyrB	0.8	N1	19.9837	16.0556	-3.92807	0.0724184
	0.8	N2	19.6796	16.0556	-3.62393	0.0887417
	0.8	N3	19.4893	16.0556	-3.43371	0.100772
Delta	0.8	N1	34.2105	30.3028	-3.90764	0.0799303	0.0753243	1.06115	0.0856269	1.03923	0.0555213	0.379752	0.21925	0.892715	1.2098
	0.8	N2	34.3989	30.3028	-4.0961	0.0707607	0.0894657	0.790925	-0.338387
	0.8	N3	33.4664	30.3028	-3.16354	0.129318	0.096701	1.3373	0.419324
GyrA	ON	N1	16.0339	15.8497	-0.184175	0.885356
	ON	N2	17.1738	15.8497	-1.32414	0.416678
	ON	N3	18.4078	15.8497	-2.55816	0.184279
GyrB	ON	N1	15.8757	16.0556	0.179887	1.12775
	ON	N2	17.1711	16.0556	-1.11551	0.474478
	ON	N3	18.351	16.0556	-2.2954	0.215647
Delta	ON	N1	30.262	30.3028	0.0408704	1.02678	0.999231	1.02757	0.039235	1.11289	0.154305	0.385515	0.222577	0.95378	1.29853
	ON	N2	31.7285	30.3028	-1.42564	0.397806	0.44464	0.89467	-0.160572
	ON	N3	32.1707	30.3028	-1.86788	0.298873	0.199347	1.49926	0.584252

## Sheet: Supp Figure 7C
			%	E
Efficiencies		GyrA	93.7	1.937
		GyrB	95.1	1.951
		Pri	93	1.93
		Excised	92.2	1.922
		Integrated	92	1.92
		delta	90.9	1.909
Target	Sample		Mean cq (Average cq of the technical triplicates)	Avg cq/target control group	Delta cq	E^delta-cq	Norm. factor GEOMEAN [RQ (GyrA + GyrB)]	Normalized expression/sample	Log2	Biogroup expression	Log2 of biogroup	Standard deviation	SEM	Error bar 1	Error bar 2
GyrA	0.2	N1	17.4269	17.6875	0.260593	1.18802
	0.2	N2	17.0735	17.6875	0.614029	1.50074
	0.2	N3	18.5621	17.6875	-0.874622	0.56088
GyrB	0.2	N1	18.3726	18.6061	0.233491	1.16889
	0.2	N2	17.8673	18.6061	0.738776	1.63846
	0.2	N3	19.5783	18.6061	-0.972267	0.522147
Pri	0.2	N1	17.8875	18.0735	0.18604	1.13012	1.17841	0.959018	-0.0603696	1	6.40685e-16	0.0558364	0.0322371	0.977903	1.0226
	0.2	N2	17.3782	18.0735	0.695326	1.57963	1.56809	1.00736	0.0105803
	0.2	N3	18.9549	18.0735	-0.881366	0.560169	0.541167	1.03511	0.0497893
Excised	0.2	N1	22.4024	22.6751	0.272752	1.19507	1.17841	1.01414	0.0202508	1	-3.84411e-15	0.207746	0.119942	0.920224	1.08669
	0.2	N2	22.2169	22.6751	0.458172	1.34899	1.56809	0.860275	-0.21713
	0.2	N3	23.406	22.6751	-0.730924	0.620294	0.541167	1.14622	0.196879
Integrated	0.2	N1	18.0731	18.2576	0.18454	1.12793	1.17841	0.957154	-0.0631763	1	3.84411e-15	0.0760285	0.043895	0.970032	1.03089
	0.2	N2	17.5905	18.2576	0.667091	1.54521	1.56809	0.985411	-0.0212028
	0.2	N3	19.1093	18.2576	-0.851631	0.573762	0.541167	1.06023	0.0843792
Delta	0.2	N1	27.3662	27.6437	0.277461	1.1965	1.17841	1.01535	0.0219728	1	1.60171e-15	0.115917	0.066925	0.954671	1.04748
	0.2	N2	27.0823	27.6437	0.561391	1.43761	1.56809	0.916793	-0.125331
	0.2	N3	28.4826	27.6437	-0.838852	0.58136	0.541167	1.07427	0.103358
GyrA	0.4	N1	15.4089	17.6875	2.27863	4.51088
	0.4	N2	19.0541	17.6875	-1.36653	0.405162
	0.4	N3	21.0807	17.6875	-3.39317	0.106101
GyrB	0.4	N1	16.1343	18.6061	2.47178	5.21738
	0.4	N2	19.8393	18.6061	-1.2332	0.438586
	0.4	N3	22.1995	18.6061	-3.59345	0.0905681
Pri	0.4	N1	15.6476	18.0735	2.42598	4.92897	4.85129	1.01601	0.0229178	1.05387	0.0756987	0.0944382	0.0545239	1.01479	1.09446
	0.4	N2	19.3668	18.0735	-1.29327	0.427264	0.421543	1.01357	0.01945
	0.4	N3	21.411	18.0735	-3.33748	0.111418	0.0980276	1.1366	0.184728
Excised	0.4	N1	20.1704	22.6751	2.50469	5.13704	4.85129	1.0589	0.0825692	1.3574	0.440848	0.311564	0.179882	1.19828	1.53765
	0.4	N2	23.3695	22.6751	-0.694384	0.635281	0.421543	1.50704	0.591718
	0.4	N3	25.5421	22.6751	-2.86695	0.153636	0.0980276	1.56728	0.648258
Integrated	0.4	N1	15.7358	18.2576	2.52188	5.18147	4.85129	1.06806	0.0949923	1.09762	0.134378	0.0936651	0.0540776	1.05724	1.13954
	0.4	N2	19.5109	18.2576	-1.25322	0.441531	0.421543	1.04742	0.0668364
	0.4	N3	21.5616	18.2576	-3.30395	0.115875	0.0980276	1.18206	0.241304
Delta	0.4	N1	25.0321	27.6437	2.61161	5.41198	4.85129	1.11557	0.157787	1.22386	0.291443	0.169777	0.098021	1.14347	1.30991
	0.4	N2	28.7288	27.6437	-1.08508	0.495796	0.421543	1.17615	0.234068
	0.4	N3	30.7185	27.6437	-3.07477	0.136958	0.0980276	1.39714	0.482474
GyrA	0.8	N1	16.6759	17.6875	1.01161	1.95193
	0.8	N2	15.3315	17.6875	2.356	4.74763
	0.8	N3	17.6969	17.6875	-0.0094165	0.993794
GyrB	0.8	N1	17.2906	18.6061	1.31549	2.40896
	0.8	N2	15.8196	18.6061	2.78653	6.43888
	0.8	N3	18.3912	18.6061	0.214861	1.15442
Pri	0.8	N1	16.7699	18.0735	1.30362	2.35645	2.16844	1.0867	0.119959	1.09118	0.125895	0.0114537	0.00661278	1.08619	1.0962
	0.8	N2	15.3478	18.0735	2.72574	6.00281	5.52896	1.0857	0.118628
	0.8	N3	17.8224	18.0735	0.2511	1.17951	1.0711	1.10122	0.139098
Excised	0.8	N1	20.9125	22.6751	1.76264	3.1634	2.16844	1.45884	0.544822	1.61719	0.693492	0.223626	0.129111	1.47875	1.76859
	0.8	N2	19.4373	22.6751	3.23782	8.29357	5.52896	1.50002	0.584984
	0.8	N3	21.5614	22.6751	1.11368	2.07019	1.0711	1.93277	0.95067
Integrated	0.8	N1	17.0625	18.2576	1.19511	2.1806	2.16844	1.00561	0.00807147	1.06885	0.0960529	0.079998	0.0461869	1.03517	1.10362
	0.8	N2	15.4615	18.2576	2.7961	6.19639	5.52896	1.12071	0.164418
	0.8	N3	18.0294	18.2576	0.228204	1.16051	1.0711	1.08348	0.115669
Delta	0.8	N1	25.7846	27.6437	1.85906	3.32687	2.16844	1.53423	0.617511	1.52678	0.610491	0.085812	0.0495436	1.47524	1.58012
	0.8	N2	24.4401	27.6437	3.20362	7.9359	5.52896	1.43533	0.521385
	0.8	N3	26.795	27.6437	0.848691	1.73108	1.0711	1.61617	0.692578
GyrA	ON	N1	17.9044	17.6875	-0.216838	0.866442
	ON	N2	17.0626	17.6875	0.624953	1.51162
	ON	N3	17.3072	17.6875	0.380346	1.2859
GyrB	ON	N1	18.4985	18.6061	0.107588	1.07455
	ON	N2	17.4572	18.6061	1.14889	2.15513
	ON	N3	17.9243	18.6061	0.681791	1.57723
Pri	ON	N1	18.234	18.0735	-0.160452	0.899874	0.964903	0.932606	-0.100661	0.97088	-0.0426346	0.0507076	0.029276	0.951377	0.990783
	ON	N2	17.1827	18.0735	0.890884	1.79638	1.80492	0.995269	-0.00684145
	ON	N3	17.5573	18.0735	0.516219	1.40414	1.42414	0.985958	-0.0204015
Excised	ON	N1	22.6171	22.6751	0.0580685	1.03867	0.964903	1.07645	0.10628	1.18538	0.245353	0.132323	0.0763969	1.12424	1.24985
	ON	N2	21.4954	22.6751	1.17973	2.16148	1.80492	1.19755	0.260086
	ON	N3	21.7418	22.6751	0.933347	1.8401	1.42414	1.29208	0.369693
Integrated	ON	N1	18.477	18.2576	-0.219402	0.866649	0.964903	0.898172	-0.154937	0.950524	-0.0732045	0.0719716	0.0415528	0.923538	0.9783
	ON	N2	17.4006	18.2576	0.857039	1.74904	1.80492	0.969042	-0.0453696
	ON	N3	17.7361	18.2576	0.521493	1.4052	1.42414	0.986706	-0.0193074
Delta	ON	N1	27.3136	27.6437	0.330144	1.23796	0.964903	1.28299	0.359508	1.41188	0.497615	0.121327	0.0700481	1.34496	1.48212
	ON	N2	26.1448	27.6437	1.49893	2.63578	1.80492	1.46033	0.546297
	ON	N3	26.4676	27.6437	1.17615	2.13928	1.42414	1.50216	0.587041

## Sheet: Supp Figure 7D
			%	E
Efficiencies		GyrA	93.7	1.937
		GyrB	95.1	1.951
		Pri	93	1.93
		Excised	92.2	1.922
		Integrated	92	1.92
		delta	90.9	1.909
Target	Sample		Mean cq (Average cq of the technical triplicates)	Avg cq/target control group	Delta cq	E^delta-cq	Norm. factor GEOMEAN [RQ (GyrA + GyrB)]	Normalized expression/sample	Log2	Biogroup expression	Log2 of biogroup	Standard deviation	SEM	Error bar 1	Error bar 2
GyrA	0.2	N1	16.2572	17.5869	1.32974	2.40883
	0.2	N2	18.7855	17.5869	-1.19859	0.45274
	0.2	N3	17.7181	17.5869	-0.131144	0.916948
GyrB	0.2	N1	16.4099	17.7141	1.30411	2.39072
	0.2	N2	18.9501	17.7141	-1.23608	0.437743
	0.2	N3	17.7821	17.7141	-0.0680329	0.955549
Pri	0.2	N1	16.6577	17.9276	1.26989	2.30476	2.39976	0.960412	-0.0582742	1	6.40685e-16	0.0551113	0.0318185	0.978186	1.0223
	0.2	N2	19.151	17.9276	-1.22344	0.447341	0.445178	1.00486	0.00699334
	0.2	N3	17.974	17.9276	-0.0464501	0.96992	0.936049	1.03618	0.0512809
Integrated	0.2	N1	16.7264	18.0057	1.27929	2.30369	2.39976	0.959969	-0.0589402	1	-2.72291e-15	0.0679338	0.0392216	0.97318	1.02756
	0.2	N2	19.2627	18.0057	-1.25693	0.440464	0.445178	0.989411	-0.0153578
	0.2	N3	18.0281	18.0057	-0.0223625	0.985518	0.936049	1.05285	0.074298
Delta	0.2	N1	28.2157	29.3203	1.10458	2.04255	2.39976	0.851147	-0.23252	1	4.16445e-15	0.202379	0.116844	0.922203	1.08436
	0.2	N2	30.469	29.3203	-1.14867	0.475825	0.445178	1.06884	0.09605
	0.2	N3	29.2762	29.3203	0.0440881	1.02892	0.936049	1.09921	0.13647
GyrA	0.4	N1	16.5376	17.5869	1.04934	2.00123
	0.4	N2	17.4257	17.5869	0.161212	1.11247
	0.4	N3	19.2623	17.5869	-1.6754	0.330326
GyrB	0.4	N1	16.6739	17.7141	1.04012	2.00402
	0.4	N2	17.6115	17.7141	0.102511	1.07091
	0.4	N3	19.2763	17.7141	-1.5622	0.352013
Pri	0.4	N1	16.8349	17.9276	1.09269	2.05129	2.00262	1.0243	0.0346389	0.99869	-0.00189172	0.0567573	0.0327688	0.976261	1.02163
	0.4	N2	17.8653	17.9276	0.0622238	1.04176	1.09149	0.954436	-0.0672795
	0.4	N3	19.5354	17.9276	-1.60784	0.347431	0.340997	1.01887	0.0269654
Integrated	0.4	N1	16.9516	18.0057	1.05415	1.98903	2.00262	0.993211	-0.00982791	1.0075	0.0107857	0.0277984	0.0160494	0.996358	1.01877
	0.4	N2	17.8718	18.0057	0.133979	1.09133	1.09149	0.99985	-0.000216143
	0.4	N3	19.61	18.0057	-1.60425	0.351168	0.340997	1.02983	0.0424013
Delta	0.4	N1	28.0802	29.3203	1.24011	2.22962	2.00262	1.11335	0.154908	1.04595	0.0648106	0.0799755	0.0461739	1.013	1.07996
	0.4	N2	29.1449	29.3203	0.175398	1.12009	1.09149	1.0262	0.0373088
	0.4	N3	30.9819	29.3203	-1.66158	0.341521	0.340997	1.00154	0.00221487
GyrA	0.8	N1	16.9314	17.5869	0.655502	1.54246
	0.8	N2	18.4619	17.5869	-0.87493	0.560766
	0.8	N3	20.1484	17.5869	-2.56151	0.183872
GyrB	0.8	N1	16.9762	17.7141	0.737813	1.6374
	0.8	N2	18.5514	17.7141	-0.837348	0.571418
	0.8	N3	19.9658	17.7141	-2.2517	0.222039
Pri	0.8	N1	17.1966	17.9276	0.730964	1.61708	1.58922	1.01753	0.0250715	0.963936	-0.0529904	0.0738509	0.0426378	0.935865	0.99285
	0.8	N2	18.8587	17.9276	-0.931109	0.542145	0.566067	0.95774	-0.0622943
	0.8	N3	20.4881	17.9276	-2.56053	0.185704	0.202056	0.919073	-0.121749
Integrated	0.8	N1	17.2575	18.0057	0.748205	1.62917	1.58922	1.02514	0.0358193	1.00189	0.00272512	0.0313518	0.018101	0.989399	1.01454
	0.8	N2	18.9063	18.0057	-0.900522	0.555752	0.566067	0.981778	-0.026531
	0.8	N3	20.4585	18.0057	-2.45274	0.2019	0.202056	0.999229	-0.00111298
Delta	0.8	N1	28.3243	29.3203	0.995978	1.90404	1.58922	1.1981	0.260744	1.12711	0.172633	0.107994	0.0623505	1.07944	1.17689
	0.8	N2	29.9806	29.3203	-0.660319	0.652497	0.566067	1.15269	0.204999
	0.8	N3	31.7377	29.3203	-2.41742	0.209495	0.202056	1.03681	0.0521573
GyrA	ON	N1	17.5192	17.5869	0.0676964	1.04577
	ON	N2	17.3279	17.5869	0.258991	1.18676
	ON	N3	16.9184	17.5869	0.668553	1.55583
GyrB	ON	N1	17.4968	17.7141	0.217215	1.15624
	ON	N2	17.3253	17.7141	0.388795	1.29673
	ON	N3	16.7346	17.7141	0.979496	1.92445
Pri	ON	N1	17.8765	17.9276	0.051062	1.03414	1.09962	0.940455	-0.0885688	0.97731	-0.0331119	0.0675447	0.0389969	0.951247	1.00409
	ON	N2	17.6555	17.9276	0.272063	1.19589	1.24053	0.964012	-0.0528773
	ON	N3	17.0492	17.9276	0.878318	1.7816	1.73035	1.02962	0.0421106
Integrated	ON	N1	17.9374	18.0057	0.068323	1.04558	1.09962	0.950852	-0.0727071	0.975847	-0.0352725	0.0339174	0.0195822	0.962691	0.989183
	ON	N2	17.7035	18.0057	0.302232	1.21793	1.24053	0.981783	-0.0265242
	ON	N3	17.1722	18.0057	0.833568	1.72247	1.73035	0.995445	-0.0065864
Delta	ON	N1	28.4797	29.3203	0.840595	1.72204	1.09962	1.56603	0.647115	1.322	0.40272	0.21413	0.123628	1.21343	1.44028
	ON	N2	28.7211	29.3203	0.599255	1.47324	1.24053	1.18759	0.248038
	ON	N3	28.1367	29.3203	1.18359	2.1496	1.73035	1.24229	0.313008
Cible	Échantillon		Mean cq	Avg cq/target control group	Delta cq	E^delta-cq	Norm. factor GEOMEAN [RQ (GyrA + GyrB)]	Normalized expression/sample	Log2	Biogroup expression	Log2 of biogroup	Standard deviation	SEM	Error bar 1	Error bar 2
GyrA	0.2	N1	16.2572	17.4671	1.20986	2.22529
	0.2	N2	18.4259	17.4671	-0.95884	0.530504
	0.2	N3	17.7181	17.4671	-0.251021	0.84708
GyrB	0.2	N1	16.4099	17.5788	1.16889	2.18413
	0.2	N2	18.5445	17.5788	-0.965627	0.524469
	0.2	N3	17.7821	17.5788	-0.203259	0.872977
Excised	0.2	N1	25.0536	26.066	1.01243	1.93768	2.20461	0.878919	-0.186198	1	-2.40257e-15	0.161318	0.093137	0.937482	1.06669
	0.2	N2	26.9414	26.066	-0.875362	0.564434	0.527478	1.07006	0.0976945
	0.2	N3	26.2031	26.066	-0.13707	0.914336	0.859931	1.06327	0.0885039
GyrA	0.4	N1	16.5376	17.4671	0.929463	1.84874
	0.4	N2	17.6318	17.4671	-0.164713	0.896822
	0.4	N3	19.2623	17.4671	-1.79528	0.305157
GyrB	0.4	N1	16.6739	17.5788	0.904892	1.83084
	0.4	N2	17.771	17.5788	-0.192165	0.879474
	0.4	N3	19.2763	17.5788	-1.69743	0.321595
Excised	0.4	N1	25.8085	26.066	0.257502	1.18322	1.83977	0.643137	-0.636803	0.812805	-0.299019	0.306626	0.177031	0.718943	0.91892
	0.4	N2	26.4832	26.066	-0.41717	0.761424	0.888105	0.857358	-0.222031
	0.4	N3	27.8831	26.066	-1.81704	0.305077	0.313268	0.973853	-0.0382245
GyrA	0.8	N1	16.9314	17.4671	0.535626	1.42493
	0.8	N2	18.1779	17.4671	-0.71087	0.625012
	0.8	N3	20.1484	17.4671	-2.68139	0.169861
GyrB	0.8	N1	16.9762	17.5788	0.602587	1.49591
	0.8	N2	18.3163	17.5788	-0.737422	0.610883
	0.8	N3	19.9658	17.5788	-2.38692	0.202852
Excised	0.8	N1	26.1405	26.066	-0.0744241	0.952537	1.45999	0.652428	-0.61611	0.835533	-0.259231	0.425152	0.245462	0.704811	0.990501
	0.8	N2	27.1983	26.066	-1.13226	0.477219	0.617907	0.772316	-0.372737
	0.8	N3	28.4195	26.066	-2.35345	0.214882	0.185625	1.15761	0.211154
GyrA	ON	N1	17.5192	17.4671	-0.0521802	0.96609
	ON	N2	17.1187	17.4671	0.348315	1.25896
	ON	N3	16.9184	17.4671	0.548676	1.43728
GyrB	ON	N1	17.4968	17.5788	0.0819895	1.05633
	ON	N2	17.1241	17.5788	0.454757	1.35518
	ON	N3	16.7346	17.5788	0.84427	1.75815
Excised	ON	N1	26.7744	26.066	-0.708366	0.629504	1.0102	0.623147	-0.682354	0.694965	-0.524988	0.228667	0.132021	0.634192	0.761562
	ON	N2	26.3255	26.066	-0.259456	0.84407	1.30618	0.646211	-0.629923
	ON	N3	25.6353	26.066	0.430732	1.32502	1.58964	0.833534	-0.262687

## Sheet: Supp Figure 8B DGCC7710
				%	E	Geomean with reference genes
	Efficiencies		GyrA	93.7	1.937
			GyrB	95.1	1.951
			Pri	93	1.93	1.93931
			Excised	92.2	1.922	1.93663
			Integrated	92	1.92	1.93596
			delta	90.9	1.909	1.93225
	Target	Sample		Mean cq (Average cq of the technical triplicates with interplate calibration)	Avg cq/target control group	Delta cq	E^delta-cq	Log2	Biogroup expression	Log2 of biogroup	Standard deviation	SEM	Error bar 1	Error bar 2
	GyrA	ON	N1	19.1092	18.2005
		ON	N2	17.7488	17.6447
		ON	N3	17.8482	17.816
	GyrB	ON	N1	17.335
		ON	N2	17.5412
		ON	N3	17.7838
	Pri	ON	N1	17.8038	18.2005	-0.396645	1.30037	0.37892	0.893164	-0.163003	0.472699	0.272913	0.739224	1.07916
		ON	N2	18.0399	17.6447	0.395202	0.769748	-0.377542
		ON	N3	18.3293	17.816	0.513328	0.711833	-0.490389
	Excised	ON	N1	25.8897	18.2005	7.68924	0.00619714	-7.33418	0.00447993	-7.80231	0.411662	0.237673	0.00379948	0.00528224
		ON	N2	25.9952	17.6447	8.35049	0.00400246	-7.9649
		ON	N3	26.3163	17.816	8.50036	0.00362489	-8.10785
	Integrated	ON	N1	18.0237	18.2005	-0.176764	1.12387	0.16847	0.808143	-0.307317	0.423422	0.244463	0.682178	0.957368
		ON	N2	18.1144	17.6447	0.469758	0.733203	-0.447716
		ON	N3	18.4903	17.816	0.674348	0.64051	-0.642707
	GyrA	ON	N1	16.0012	15.9242
		ON	N2	17.3684	17.3679
		ON	N3	18.3374	18.3096
	GyrB	ON	N1	15.8476
		ON	N2	17.3675
		ON	N3	18.2818
	Delta	ON	N1	30.2429	15.9242	14.3187	8.03064e-05	-13.6041	8.57623e-05	-13.5093	0.366368	0.211523	7.40665e-05	9.9305e-05
		ON	N2	31.9127	17.3679	14.5448	6.91972e-05	-13.8189
		ON	N3	32.1027	18.3096	13.7932	0.000113514	-13.1048

## Sheet: Supp Figure 8B SMQ-301
			%	E	Geomean with reference genes
Efficiencies		GyrA	93.7	1.937
		GyrB	95.1	1.951
		Pri	93	1.93	1.93931
		Excised	92.2	1.922	1.93663
		Integrated	92	1.92	1.93596
		delta	90.9	1.909	1.93225
Target	Sample		Mean cq (Average cq of the technical triplicates with interplate calibration)	Avg cq/target control group	Delta cq	E^delta-cq	Log2	Biogroup expression	Log2 of biogroup	Standard deviation	SEM	Error bar 1	Error bar 2
GyrA	ON	N1	17.9037	18.1984
	ON	N2	17.0284	17.2253
	ON	N3	17.2091	17.5125
GyrB	ON	N1	18.4979
	ON	N2	17.4245
	ON	N3	17.8211
Pri	ON	N1	18.2335	18.1984	0.0350961	0.977028	-0.0335277	1.02047	0.0292405	0.0549018	0.0316976	0.998298	1.04314
	ON	N2	17.1538	17.2253	-0.0715227	1.0485	0.0683266
	ON	N3	17.4571	17.5125	-0.0553982	1.03736	0.0529226
Excised	ON	N1	22.6165	18.1984	4.41807	0.0538817	-4.21406	0.0598424	-4.06269	0.142252	0.0821294	0.0565308	0.0633479
	ON	N2	21.4632	17.2253	4.23792	0.060697	-4.04223
	ON	N3	21.6346	17.5125	4.12212	0.0655267	-3.93177
Integrated	ON	N1	18.4765	18.1984	0.278095	0.832172	-0.265047	0.888298	-0.170885	0.0826498	0.0477179	0.859397	0.91817
	ON	N2	17.3693	17.2253	0.144023	0.909241	-0.137265
	ON	N3	17.6282	17.5125	0.115776	0.926368	-0.110343
Delta	ON	N1	27.313	18.1984	9.11464	0.00247256	-8.65978	0.00274641	-8.50824	0.132161	0.0763031	0.00260493	0.00289558
	ON	N2	26.1171	17.2253	8.89178	0.00286343	-8.44804
	ON	N3	26.3715	17.5125	8.859	0.00292593	-8.41689

## Sheet: Supp Figure 8C SMQ-1512
				%	E	Geomean with reference genes
	Efficiencies		GyrA	93.7	1.937
			GyrB	95.1	1.951
			Pri	93	1.93	1.93931
			Excised	92.2	1.922	1.93663
			Integrated	92	1.92	1.93596
			delta	90.9	1.909	1.93225
	Target	Sample		Mean cq (Average cq of the technical triplicates with interplate calibration)	Avg cq/target control group	Delta cq	E^delta-cq	Log2	Biogroup expression	Log2 of biogroup	Standard deviation	SEM	Error bar 1	Error bar 2
	GyrA	ON	N1	17.4961	17.4856
		ON	N2	17.3279	17.3266
		ON	N3	16.8072	16.7202
	GyrB	ON	N1	17.4751
		ON	N2	17.3253
		ON	N3	16.6336
	Pri	ON	N1	17.8509	17.4856	0.36525	0.785167	-0.348928	0.815993	-0.293371	0.068391	0.0394856	0.793963	0.838635
		ON	N2	17.6555	17.3266	0.328894	0.804299	-0.314196
		ON	N3	16.9473	16.7202	0.227138	0.86036	-0.216988
	Integrated	ON	N1	17.9146	17.4856	0.428971	0.753227	-0.408844	0.771238	-0.374753	0.0295623	0.0170678	0.762167	0.780416
		ON	N2	17.7035	17.3266	0.376903	0.779587	-0.359219
		ON	N3	17.0939	16.7202	0.373732	0.781222	-0.356196
	Delta	ON	N1	28.4585	17.4856	10.9729	0.000727229	-10.4253	0.000613545	-10.6705	0.214882	0.124062	0.000562989	0.00066864
		ON	N2	28.7211	17.3266	11.3945	0.000550936	-10.8258
		ON	N3	28.0459	16.7202	11.3257	0.000576456	-10.7605
	GyrA	ON	N1	17.4961	17.4856
		ON	N2	16.7517	16.7555
		ON	N3	16.8072	16.7202
	GyrB	ON	N1	17.4751
		ON	N2	16.7594
		ON	N3	16.6336
	Excised	ON	N1	26.7537	17.4856	9.26807	0.00218204	-8.84011	0.00244473	-8.67611	0.23074	0.133218	0.00222909	0.00268122
		ON	N2	25.9564	16.7555	9.20082	0.00228125	-8.77596
		ON	N3	25.5397	16.7202	8.81951	0.00293533	-8.41226

## Sheet: Supp Figure 15C
			%	E	Mean with ref. genes
Efficiencies		GyrA	91.5	1.915
		GyrB	91.9	1.919
		Pri	90	1.9	1.91132
		circ	92.7	1.927	1.92033
Target	Sample		Mean cq	Avg cq/target control group	Delta cq	E^delta-cq	Log2	Biogroup expression	Log2 of biogroup	Standard deviation	SEM	Error bar 1	Error bar 2
GyrA	NI_T10	N1	17.3971	17.5052
	NI_T10	N2	20.5712	20.6061
GyrB	NI_T10	N1	17.6141
	NI_T10	N2	20.6409
Pri	NI_T10	N1	18.0263	17.5052	0.521063	0.713585	-0.486844	0.740276	-0.433866	0.0749223	0.052978	0.713585	0.767965
	NI_T10	N2	21.0137	20.6061	0.40766	0.767965	-0.380888
Circ	NI_T10	N1	28.9147	17.5052	11.4095	0.000585715	-10.7375	0.00105374	-9.89027	1.19819	0.847248	0.000585715	0.00189575
	NI_T10	N2	30.215	20.6061	9.60892	0.00189575	-9.04302
GyrA	MT_T10	N1	17.232	17.3192
	MT_T10	N2	17.457	17.5236
GyrB	MT_T10	N1	17.4069
	MT_T10	N2	17.5904
Pri	MT_T10	N1	17.5846	17.3192	0.265391	0.842085	-0.247962	0.850628	-0.233401	0.0205929	0.0145614	0.842085	0.859257
	MT_T10	N2	17.7578	17.5236	0.234221	0.859257	-0.218839
Circ	MT_T10	N1	27.5211	17.3192	10.2019	0.00128765	-9.60105	0.00153603	-9.34658	0.359872	0.254468	0.00128765	0.00183232
	MT_T10	N2	27.1847	17.5236	9.66109	0.00183232	-9.09211
GyrA	MT_T20	N1	16.4668	16.537
	MT_T20	N2	16.6199	16.6779
GyrB	MT_T20	N1	16.6075
	MT_T20	N2	16.736
Pri	MT_T20	N1	16.8318	16.537	0.294792	0.826203	-0.275432	0.831876	-0.265559	0.0139623	0.00987285	0.826203	0.837588
	MT_T20	N2	16.9515	16.6779	0.273658	0.837588	-0.255687
Circ	MT_T20	N1	26.4966	16.537	9.95956	0.00150815	-9.37301	0.00178369	-9.13092	0.342359	0.242085	0.00150815	0.00210957
	MT_T20	N2	26.123	16.6779	9.44509	0.00210957	-8.88884
GyrA	MT_T30	N1	16.5109	16.5829
	MT_T30	N2	16.4282	16.4699
GyrB	MT_T30	N1	16.6552
	MT_T30	N2	16.5118
Pri	MT_T30	N1	16.9876	16.5829	0.404652	0.769462	-0.378078	0.79756	-0.326335	0.0731746	0.0517422	0.769462	0.826683
	MT_T30	N2	16.7638	16.4699	0.293894	0.826683	-0.274593
Circ	MT_T30	N1	26.3567	16.5829	9.77377	0.00170247	-9.19815	0.00177305	-9.13955	0.0828747	0.0586012	0.00170247	0.00184655
	MT_T30	N2	26.1192	16.4699	9.64923	0.00184655	-9.08095
GyrA	WT_T10	N1	18.3633	18.5703
	WT_T10	N2	18.1009	18.2264
GyrB	WT_T10	N1	18.7796
	WT_T10	N2	18.3528
Pri	WT_T10	N1	18.848	18.5703	0.277717	0.83539	-0.259478	0.87524	-0.192249	0.0950761	0.0672289	0.83539	0.916991
	WT_T10	N2	18.3602	18.2264	0.133808	0.916991	-0.125021
Circ	WT_T10	N1	22.1273	18.5703	3.557	0.0982424	-3.34751	0.0470336	-4.41016	1.50282	1.06265	0.0225174	0.0982424
	WT_T10	N2	24.0417	18.2264	5.8153	0.0225174	-5.47282
GyrA	WT_T20	N1	15.862	16.0305
	WT_T20	N2	17.1964	17.3086
GyrB	WT_T20	N1	16.2008
	WT_T20	N2	17.4216
Pri	WT_T20	N1	13.2992	16.0305	-2.73127	5.86408	2.5519	5.05301	2.33714	0.303718	0.214761	4.35413	5.86408
	WT_T20	N2	15.037	17.3086	-2.27156	4.35413	2.12238
Circ	WT_T20	N1	13.7108	16.0305	-2.31964	4.54105	2.18303	3.80377	1.92743	0.361467	0.255596	3.1862	4.54105
	WT_T20	N2	15.5322	17.3086	-1.77646	3.1862	1.67183
GyrA	WT_T30	N1	16.2925	16.4274
	WT_T30	N2	17.4155	17.5492
GyrB	WT_T30	N1	16.5634
	WT_T30	N2	17.684
Pri	WT_T30	N1	11.9132	16.4274	-4.51417	18.6062	4.21771	17.7589	4.15047	0.0950876	0.0672371	16.9503	18.6062
	WT_T30	N2	13.179	17.5492	-4.37024	16.9503	4.08324
Circ	WT_T30	N1	11.9784	16.4274	-4.44903	18.2144	4.18701	17.2795	4.11099	0.107509	0.0760207	16.3925	18.2144
	WT_T30	N2	13.2617	17.5492	-4.28747	16.3925	4.03497

## Sheet: Supp Figure 15D
			%	E
Efficiencies		GyrA	91.5	1.915
		GyrB	91.9	1.919
		Pri	90	1.9
		Excised	92.7	1.927
Target	Sample		Mean cq (Average cq of the technical triplicates)	Avg cq/target control group	Delta cq	E^delta-cq	Norm. factor GEOMEAN [RQ (GyrA + GyrB)]	Normalized expression/sample	Log2	Biogroup expression	Log2 of biogroup	Standard deviation	SEM	Error bar 1	Error bar 2
GyrA	NI_T10	N1	17.3971	18.9842	1.58708	2.8043
	NI_T10	N2	20.5712	18.9842	-1.58708	0.356596
GyrB	NI_T10	N1	17.6141	19.1275	1.51343	2.68173
	NI_T10	N2	20.6409	19.1275	-1.51343	0.372894
Pri	NI_T10	N1	18.0263	19.52	1.49371	2.60841	2.74233	0.951167	-0.0722293	1	1.60171e-15	0.102148	0.0722293	0.951167	1.05134
	NI_T10	N2	21.0137	19.52	-1.49371	0.383375	0.364654	1.05134	0.0722293
Excised	NI_T10	N1	28.9147	29.5648	0.65014	1.53184	2.74233	0.558591	-0.840136	1	0	1.18813	0.840136	0.558591	1.79022
	NI_T10	N2	30.215	29.5648	-0.65014	0.65281	0.364654	1.79022	0.840136
GyrA	MT_T10	N1	17.232	18.9842	1.75215	3.12178
	MT_T10	N2	17.457	18.9842	1.52715	2.69721
GyrB	MT_T10	N1	17.4069	19.1275	1.72059	3.06941
	MT_T10	N2	17.5904	19.1275	1.53712	2.72346
Pri	MT_T10	N1	17.5846	19.52	1.93538	3.46333	3.09549	1.11883	0.161993	1.13106	0.177678	0.0221815	0.0156847	1.11883	1.14343
	MT_T10	N2	17.7578	19.52	1.76222	3.09903	2.7103	1.14343	0.193362
Excised	MT_T10	N1	27.5211	29.5648	2.04372	3.82137	3.09549	1.2345	0.303925	1.47323	0.558986	0.360711	0.255061	1.2345	1.75814
	MT_T10	N2	27.1847	29.5648	2.38018	4.76509	2.7103	1.75814	0.814047
GyrA	MT_T20	N1	16.4668	18.9842	2.51733	5.13231
	MT_T20	N2	16.6199	18.9842	2.36424	4.64637
GyrB	MT_T20	N1	16.6075	19.1275	2.51998	5.16825
	MT_T20	N2	16.736	19.1275	2.39149	4.75302
Pri	MT_T20	N1	16.8318	19.52	2.68819	5.61492	5.15025	1.09022	0.124623	1.09831	0.135281	0.0150723	0.0106577	1.09022	1.10645
	MT_T20	N2	16.9515	19.52	2.56848	5.19964	4.69939	1.10645	0.145939
Excised	MT_T20	N1	26.4966	29.5648	3.06825	7.48323	5.15025	1.45298	0.539019	1.71939	0.781894	0.343476	0.242874	1.45298	2.03463
	MT_T20	N2	26.123	29.5648	3.44188	9.56154	4.69939	2.03463	1.02477
GyrA	MT_T30	N1	16.5109	18.9842	2.47323	4.98734
	MT_T30	N2	16.4282	18.9842	2.55598	5.26281
GyrB	MT_T30	N1	16.6552	19.1275	2.47228	5.01005
	MT_T30	N2	16.5118	19.1275	2.61568	5.50091
Pri	MT_T30	N1	16.9876	19.52	2.53244	5.08074	4.99868	1.01642	0.0234923	1.05261	0.0739759	0.0713946	0.0504836	1.01642	1.0901
	MT_T30	N2	16.7638	19.52	2.75617	5.86533	5.38055	1.0901	0.12446
Excised	MT_T30	N1	26.3567	29.5648	3.20816	8.20249	4.99868	1.64093	0.714515	1.70976	0.773795	0.0838354	0.0592806	1.64093	1.78148
	MT_T30	N2	26.1192	29.5648	3.44567	9.58533	5.38055	1.78148	0.833076
GyrA	WT_T10	N1	18.3633	18.9842	0.620807	1.49683
	WT_T10	N2	18.1009	18.9842	0.883221	1.77508
GyrB	WT_T10	N1	18.7796	19.1275	0.347871	1.25451
	WT_T10	N2	18.3528	19.1275	0.7747	1.65691
Pri	WT_T10	N1	18.848	19.52	0.671967	1.53926	1.37032	1.12329	0.167725	1.17425	0.23174	0.0905308	0.064015	1.12329	1.22753
	WT_T10	N2	18.3602	19.52	1.15977	2.10518	1.71497	1.22753	0.295755
Excised	WT_T10	N1	22.1273	29.5648	7.43752	131.466	1.37032	95.9379	6.58403	45.7701	5.51633	1.50995	1.0677	21.836	95.9379
	WT_T10	N2	24.0417	29.5648	5.5231	37.4482	1.71497	21.836	4.44864
GyrA	WT_T20	N1	15.862	18.9842	3.12219	7.60301
	WT_T20	N2	17.1964	18.9842	1.78777	3.19486
GyrB	WT_T20	N1	16.2008	19.1275	2.92673	6.73726
	WT_T20	N2	17.4216	19.1275	1.70595	3.04027
Pri	WT_T20	N1	13.2992	19.52	6.22081	54.2091	7.15705	7.57422	2.9211	6.57127	2.71617	0.289809	0.204926	5.70113	7.57422
	WT_T20	N2	15.037	19.52	4.48297	17.7682	3.11661	5.70113	2.51125
Excised	WT_T20	N1	13.7108	29.5648	15.854	32848.5	7.15705	4589.67	12.1642	3827.17	11.9021	0.37068	0.26211	3191.35	4589.67
	WT_T20	N2	15.5322	29.5648	14.0327	9946.21	3.11661	3191.35	11.64
GyrA	WT_T30	N1	16.2925	18.9842	2.69162	5.74767
	WT_T30	N2	17.4155	18.9842	1.56867	2.77096
GyrB	WT_T30	N1	16.5634	19.1275	2.56414	5.31916
	WT_T30	N2	17.684	19.1275	1.44354	2.56231
Pri	WT_T30	N1	11.9132	19.52	7.60678	131.953	5.52926	23.8644	4.57679	22.901	4.51734	0.0840777	0.0594519	21.9764	23.8644
	WT_T30	N2	13.179	19.52	6.34104	58.5582	2.66459	21.9764	4.45788
Excised	WT_T30	N1	11.9784	29.5648	17.5865	102345	5.52926	18509.6	14.176	17502.9	14.0953	0.114095	0.0806774	16551	18509.6
	WT_T30	N2	13.2617	29.5648	16.3031	44101.8	2.66459	16551	14.0146

## Sheet: Supp. Figure18B
			%	E	Mean with ref. genes
Efficiencies		GyrA	91.5	1.915
		GyrB	91.9	1.919
		Pri	90	1.9	1.91132
		circ	92.7	1.927	1.92033
Target	Sample		Mean cq	Avg cq/target control group	Delta cq	E^delta-cq	Log2	Biogroup expression	Log2 of biogroup	Standard deviation	SEM	Error bar 1	Error bar 2
GyrA	NI_T0	N1	20.2292	20.352
	NI_T0	N2	21.2902	21.3234
	NI_T0	N3	20.3032	20.3795
GyrB	NI_T0	N1	20.4756
	NI_T0	N2	21.3565
	NI_T0	N3	20.4561
Pri	NI_T0	N1	20.8435	20.352	0.491445	0.727404	-0.459171	0.718645	-0.476649	0.0992412	0.0572969	0.690663	0.74776
	NI_T0	N2	21.7379	21.3234	0.414531	0.764555	-0.387308
	NI_T0	N3	21.004	20.3795	0.624479	0.667357	-0.583468
Circ	NI_T0	N1	28.8963	20.352	8.54421	0.00379678	-8.04101	0.00448593	-7.80038	0.32119	0.185439	0.00394484	0.00510123
	NI_T0	N2	29.7437	21.3234	8.42038	0.0041162	-7.92447
	NI_T0	N3	28.2805	20.3795	7.90097	0.00577624	-7.43565
GyrA	MT_T10	N1	19.4427	19.4378
	MT_T10	N2	19.8253	19.8947
	MT_T10	N3	19.8763	19.8974
GyrB	MT_T10	N1	19.433
	MT_T10	N2	19.9643
	MT_T10	N3	19.9185
Pri	MT_T10	N1	19.675	19.4378	0.237189	0.857607	-0.221612	0.831127	-0.266859	0.0448733	0.0259076	0.816335	0.846187
	MT_T10	N2	20.1811	19.8947	0.286426	0.830691	-0.267616
	MT_T10	N3	20.2306	19.8974	0.333233	0.805888	-0.311349
Circ	MT_T10	N1	27.6734	19.4378	8.23561	0.00464347	-7.75058	0.00424266	-7.88082	0.120714	0.069694	0.00404257	0.00445264
	MT_T10	N2	28.2922	19.8947	8.39747	0.00417817	-7.90291
	MT_T10	N3	28.3863	19.8974	8.4889	0.00393627	-7.98895
GyrA	MT_T20	N1	19.8488	19.7838
	MT_T20	N2	19.7572	19.7328
	MT_T20	N3	19.1725	19.1751
GyrB	MT_T20	N1	19.7191
	MT_T20	N2	19.7084
	MT_T20	N3	19.1777
Pri	MT_T20	N1	20.0394	19.7838	0.2556	0.847441	-0.238815	0.818299	-0.2893	0.0526329	0.0303876	0.801244	0.835718
	MT_T20	N2	20.1008	19.7328	0.368013	0.787938	-0.343845
	MT_T20	N3	19.4804	19.1751	0.305288	0.820606	-0.285239
Circ	MT_T20	N1	28.1222	19.7838	8.33838	0.00434238	-7.8473	0.00418249	-7.90142	0.0493672	0.0285022	0.00410068	0.00426595
	MT_T20	N2	28.141	19.7328	8.40817	0.00414911	-7.91298
	MT_T20	N3	27.6162	19.1751	8.44111	0.00406091	-7.94398
GyrA	MT_T30	N1	20.9741	20.9227
	MT_T30	N2	20.9227	20.8592
	MT_T30	N3	20.2028	20.1682
GyrB	MT_T30	N1	20.8715
	MT_T30	N2	20.7958
	MT_T30	N3	20.1337
Pri	MT_T30	N1	21.2105	20.9227	0.287825	0.829939	-0.268923	0.790625	-0.338934	0.0833993	0.0481506	0.764673	0.817458
	MT_T30	N2	21.1981	20.8592	0.338932	0.802919	-0.316674
	MT_T30	N3	20.6297	20.1682	0.461513	0.741642	-0.431205
Circ	MT_T30	N1	29.3274	20.9227	8.40469	0.00415853	-7.90971	0.00414676	-7.9138	0.0985548	0.0569006	0.00398639	0.00431358
	MT_T30	N2	29.1657	20.8592	8.30656	0.00443346	-7.81735
	MT_T30	N3	28.6841	20.1682	8.51587	0.00386763	-8.01434
GyrA	WT_T10	N1	16.9562	17.0917
	WT_T10	N2	20.575	20.6898
	WT_T10	N3	19.1785	19.2899
GyrB	WT_T10	N1	17.2282
	WT_T10	N2	20.8053
	WT_T10	N3	19.402
Pri	WT_T10	N1	17.3558	17.0917	0.264141	0.842767	-0.246794	0.846816	-0.239879	0.0103753	0.00599018	0.843308	0.85034
	WT_T10	N2	20.9338	20.6898	0.243971	0.853848	-0.227949
	WT_T10	N3	19.552	19.2899	0.262106	0.843878	-0.244893
Circ	WT_T10	N1	25.7843	17.0917	8.69259	0.00344651	-8.18065	0.00458604	-7.76853	0.42303	0.244237	0.00387182	0.00543201
	WT_T10	N2	28.4843	20.6898	7.79442	0.00619202	-7.33537
	WT_T10	N3	27.567	19.2899	8.27704	0.00451964	-7.78958
GyrA	WT_T20	N1	19.9813	20.087
	WT_T20	N2	20.0945	20.1926
	WT_T20	N3	22.0722	22.1549
GyrB	WT_T20	N1	20.1933
	WT_T20	N2	20.2911
	WT_T20	N3	22.238
Pri	WT_T20	N1	20.301	20.087	0.21405	0.870555	-0.199993	0.860812	-0.216229	0.0369401	0.0213274	0.84818	0.873632
	WT_T20	N2	20.4692	20.1926	0.276677	0.835953	-0.258507
	WT_T20	N3	22.3585	22.1549	0.203557	0.876491	-0.190189
Circ	WT_T20	N1	28.15	20.087	8.06303	0.00519678	-7.58817	0.0102293	-6.61115	0.911911	0.526492	0.00710158	0.0147345
	WT_T20	N2	27.0597	20.1926	6.86717	0.0113376	-6.46274
	WT_T20	N3	28.2994	22.1549	6.14442	0.0181668	-5.78255
GyrA	WT_T30	N1	16.1281	16.2874
	WT_T30	N2	19.8316	19.9468
	WT_T30	N3	17.6396	17.7536
GyrB	WT_T30	N1	16.4483
	WT_T30	N2	20.0627
	WT_T30	N3	17.8683
Pri	WT_T30	N1	16.4686	16.2874	0.1812	0.889274	-0.1693	0.838211	-0.254614	0.0739082	0.0426709	0.813782	0.863373
	WT_T30	N2	20.263	19.9468	0.316174	0.814841	-0.29541
	WT_T30	N3	18.0737	17.7536	0.320159	0.81274	-0.299133
Circ	WT_T30	N1	22.9333	16.2874	6.64588	0.0130982	-6.25448	0.0280766	-5.15449	0.958103	0.553161	0.0191349	0.0411967
	WT_T30	N2	24.9482	19.9468	5.00137	0.0382919	-4.70682
	WT_T30	N3	22.5375	17.7536	4.78391	0.0441279	-4.50216

## Sheet: Supp. Figure 18C
			%	E
Efficiencies		GyrA	91.5	1.915
		GyrB	91.9	1.919
		Pri	90	1.9
		Excised	92.7	1.927
Target	Sample		Mean cq (Average cq of the technical triplicates)	Avg cq/target control group	Delta cq	E^delta-cq	Norm. factor GEOMEAN [RQ (GyrA + GyrB)]	Normalized expression/sample	Log2	Biogroup expression	Log2 of biogroup	Standard deviation	SEM	Error bar 1	Error bar 2
GyrA	NI_T0	N1	20.2292	20.6075	0.37833	1.27865
	NI_T0	N2	21.2902	20.6075	-0.682706	0.641744
	NI_T0	N3	20.3032	20.6075	0.304376	1.21867
GyrB	NI_T0	N1	20.4756	20.7628	0.287119	1.2058
	NI_T0	N2	21.3565	20.7628	-0.593764	0.679079
	NI_T0	N3	20.4561	20.7628	0.306646	1.22125
Pri	NI_T0	N1	20.8435	21.1951	0.351623	1.25319	1.24169	1.00926	0.0132934	1	6.40685e-16	0.103823	0.059942	0.959303	1.04242
	NI_T0	N2	21.7379	21.1951	-0.54277	0.705831	0.660147	1.0692	0.0965356
	NI_T0	N3	21.004	21.1951	0.191146	1.13053	1.21996	0.926698	-0.109829
Excised	NI_T0	N1	28.8963	28.9735	0.0772288	1.05196	1.24169	0.847201	-0.239224	1	1.60171e-15	0.324227	0.187193	0.878313	1.13855
	NI_T0	N2	29.7437	28.9735	-0.770251	0.60335	0.660147	0.913963	-0.129792
	NI_T0	N3	28.2805	28.9735	0.693022	1.57554	1.21996	1.29147	0.369016
GyrA	MT_T10	N1	19.4427	20.6075	1.16482	2.13146
	MT_T10	N2	19.8253	20.6075	0.782182	1.66229
	MT_T10	N3	19.8763	20.6075	0.731278	1.60821
GyrB	MT_T10	N1	19.433	20.7628	1.3298	2.37922
	MT_T10	N2	19.9643	20.7628	0.798507	1.68282
	MT_T10	N3	19.9185	20.7628	0.84422	1.73371
Pri	MT_T10	N1	19.675	21.1951	1.5201	2.65297	2.25193	1.17809	0.236444	1.14521	0.195618	0.0415073	0.0239642	1.12635	1.1644
	MT_T10	N2	20.1811	21.1951	1.01401	1.91716	1.67252	1.14627	0.196947
	MT_T10	N3	20.2306	21.1951	0.964498	1.85719	1.66979	1.11224	0.153462
Excised	MT_T10	N1	27.6734	28.9735	1.30005	2.34617	2.25193	1.04185	0.059144	0.949987	-0.0740198	0.123205	0.0711324	0.904284	0.998001
	MT_T10	N2	28.2922	28.9735	0.681333	1.56351	1.67252	0.934818	-0.0972424
	MT_T10	N3	28.3863	28.9735	0.587201	1.46988	1.66979	0.880283	-0.183961
GyrA	MT_T20	N1	19.8488	20.6075	0.758753	1.63718
	MT_T20	N2	19.7572	20.6075	0.850312	1.73753
	MT_T20	N3	19.1725	20.6075	1.43501	2.54047
GyrB	MT_T20	N1	19.7191	20.7628	1.04371	1.97446
	MT_T20	N2	19.7084	20.7628	1.05433	1.98817
	MT_T20	N3	19.1777	20.7628	1.58507	2.80991
Pri	MT_T20	N1	20.0394	21.1951	1.15571	2.0997	1.79793	1.16785	0.22385	1.12582	0.170982	0.0523938	0.0302496	1.10246	1.14968
	MT_T20	N2	20.1008	21.1951	1.09429	2.01854	1.85863	1.08604	0.119076
	MT_T20	N3	19.4804	21.1951	1.71472	3.00597	2.6718	1.12507	0.170019
Excised	MT_T20	N1	28.1222	28.9735	0.851301	1.74791	1.79793	0.972182	-0.0407019	0.937257	-0.0934828	0.0476555	0.0275139	0.919552	0.955304
	MT_T20	N2	28.141	28.9735	0.832503	1.72649	1.85863	0.928907	-0.106394
	MT_T20	N3	27.6162	28.9735	1.35727	2.43591	2.6718	0.911711	-0.133352
GyrA	MT_T30	N1	20.9741	20.6075	-0.366587	0.788062
	MT_T30	N2	20.9227	20.6075	-0.31517	0.814834
	MT_T30	N3	20.2028	20.6075	0.404732	1.30078
GyrB	MT_T30	N1	20.8715	20.7628	-0.108688	0.931608
	MT_T30	N2	20.7958	20.7628	-0.0330766	0.978671
	MT_T30	N3	20.1337	20.7628	0.629079	1.50687
Pri	MT_T30	N1	21.2105	21.1951	-0.0154287	0.990146	0.856834	1.15559	0.208625	1.09865	0.135737	0.087923	0.0507624	1.06067	1.138
	MT_T30	N2	21.1981	21.1951	-0.0029876	0.998084	0.893003	1.11767	0.160497
	MT_T30	N3	20.6297	21.1951	0.565393	1.43749	1.40004	1.02675	0.0380884
Excised	MT_T30	N1	29.3274	28.9735	-0.353929	0.792815	0.856834	0.925284	-0.112031	0.923962	-0.114094	0.0964733	0.0556989	0.88897	0.960332
	MT_T30	N2	29.1657	28.9735	-0.192245	0.881522	0.893003	0.987143	-0.0186689
	MT_T30	N3	28.6841	28.9735	0.289408	1.20906	1.40004	0.86359	-0.211582
GyrA	WT_T10	N1	16.9562	20.6075	3.65134	10.7225
	WT_T10	N2	20.575	20.6075	0.0325417	1.02137
	WT_T10	N3	19.1785	20.6075	1.429	2.53058
GyrB	WT_T10	N1	17.2282	20.7628	3.53452	10.0123
	WT_T10	N2	20.8053	20.7628	-0.042556	0.972643
	WT_T10	N3	19.402	20.7628	1.36079	2.42775
Pri	WT_T10	N1	17.3558	21.1951	3.8393	11.7549	10.3613	1.1345	0.182058	1.15956	0.21358	0.0323686	0.018688	1.14464	1.17468
	WT_T10	N2	20.9338	21.1951	0.261314	1.18261	0.996708	1.18652	0.246734
	WT_T10	N3	19.552	21.1951	1.64308	2.87088	2.47863	1.15825	0.211949
Excised	WT_T10	N1	25.7843	28.9735	3.18922	8.10123	10.3613	0.781874	-0.354992	1.03151	0.0447583	0.411862	0.237789	0.874766	1.21634
	WT_T10	N2	28.4843	28.9735	0.489235	1.3784	0.996708	1.38295	0.467748
	WT_T10	N3	27.567	28.9735	1.40651	2.51588	2.47863	1.01503	0.021519
GyrA	WT_T20	N1	19.9813	20.6075	0.626262	1.50214
	WT_T20	N2	20.0945	20.6075	0.513052	1.39562
	WT_T20	N3	22.0722	20.6075	-1.46469	0.386109
GyrB	WT_T20	N1	20.1933	20.7628	0.569505	1.44948
	WT_T20	N2	20.2911	20.7628	0.471634	1.3599
	WT_T20	N3	22.238	20.7628	-1.47519	0.382305
Pri	WT_T20	N1	20.301	21.1951	0.894084	1.77513	1.47558	1.203	0.266642	1.19731	0.259793	0.0467893	0.0270138	1.1751	1.21994
	WT_T20	N2	20.4692	21.1951	0.725876	1.59346	1.37765	1.15665	0.209957
	WT_T20	N3	22.3585	21.1951	-1.16337	0.473921	0.384202	1.23352	0.30278
Excised	WT_T20	N1	28.15	28.9735	0.823473	1.7163	1.47558	1.16314	0.218019	2.28941	1.19498	0.909822	0.525286	1.59073	3.29497
	WT_T20	N2	27.0597	28.9735	1.91375	3.50907	1.37765	2.54715	1.34888
	WT_T20	N3	28.2994	28.9735	0.674132	1.55614	0.384202	4.05031	2.01803
GyrA	WT_T30	N1	16.1281	20.6075	4.47941	18.3633
	WT_T30	N2	19.8316	20.6075	0.775882	1.6555
	WT_T30	N3	17.6396	20.6075	2.96793	6.87791
GyrB	WT_T30	N1	16.4483	20.7628	4.31446	16.6462
	WT_T30	N2	20.0627	20.7628	0.700051	1.57822
	WT_T30	N3	17.8683	20.7628	2.89449	6.59719
Pri	WT_T30	N1	16.4686	21.1951	4.7265	20.7744	17.4837	1.18821	0.248794	1.13751	0.185877	0.0567667	0.0327743	1.11196	1.16364
	WT_T30	N2	20.263	21.1951	0.932098	1.81897	1.6164	1.12532	0.17034
	WT_T30	N3	18.0737	21.1951	3.12139	7.4148	6.73609	1.10076	0.138496
Excised	WT_T30	N1	22.9333	28.9735	6.04018	52.5698	17.4837	3.00679	1.58823	6.41395	2.68121	0.953058	0.550248	4.3801	9.39219
	WT_T30	N2	24.9482	28.9735	4.02527	14.0193	1.6164	8.67319	3.11656
	WT_T30	N3	22.5375	28.9735	6.43601	68.1557	6.73609	10.118	3.33885

[truncated: 1 more sheets: Supp Figure 19]
